# Supplementary material for: Honeybee (Apis mellifera)-associated bacterial community affected by American foulbrood: detection of Paenibacillus larvae via microbiome analysis
Source: Sci Rep. 2017 Jul 11;7:5084. doi: 10.1038/s41598-017-05076-8 (PMC5506040; doi:10.1038/s41598-017-05076-8)
Supplement: Supplementary file 1 — Supplementary Tables S1–S4 [file 41598_2017_5076_MOESM1_ESM.xls]

## Sheet: Description
Supplementary Tables S1–S4
Journal name: Scientific Reports Article title: Honeybee (Apis mellifera)-associated bacterial community affected by American foulbrood: detection of Paenibacillus larvae via microbiome analysis Author names: Tomas Erban*, Ondrej Ledvinka, Martin Kamler, Marta Nesvorna, Bronislava Hortova, Jan Tyl, Dalibor Titera, Martin Markovic & Jan Hubert
*Corresponding author: Tomas Erban; Crop Research Institute, Proteomics and Metabolomics Laboratory, Drnovska 507/73, Prague 6-Ruzyne; CZ-16106, Czechia; E-mail: arachnid@centrum.cz

## Sheet: Table S1
Supplementary table S1. The list of analyzed 16S rRNA sequences in OTUs97 obtained from the honeybees’ workers. The identification was based on RDP training set No.15 and c.t. describes confidence threshold, the comparison of representative sequences to those in GenBank, the similarity to the GenBank sequences describes identity (%). Red color indicates the suggested pathogenic or environmental b…
#OTU ID	RDP identification						GenBak comparison				Samples ID
	phylum	class	order	family	genus	c.t.	Taxon	Identity	Aces. No.	aOTU	H1AM1	H1AM2	H1AM3	H2AM1	H2AM2	H2AM3	R10AM1	R10AM2	R10AM3	R14AM1	R14AM2	R14AM3	S6AM1	S6AM2	S6AM3	S6AM4	S6AM5	S6AM6	Z45AM1	Z45AM2	Z45AM3	Z45AM4	Z51AM1	Z51AM2	Z51AM3	Z706AM1	Z706AM2	Z706AM3
OTU15	Proteobacteria	Gammaproteobacteria	Orbales	Orbaceae	Frischella	0.9735	Frischella perrara	99	NR_118490	55398	268	1146	4389	581	599	623	161	2210	6301	1095	1650	2821	87	483	1678	852	773	232	1573	991	4094	1710	3571	5207	3591	4178	2645	1889
OTU3	Firmicutes	Bacilli	Bacillales	Paenibacillaceae_1	Paenibacillus	0.9839	Paenibacillus larvae	99	NR_042947	40092	188	329	3368	67	6	7	2104	1762	850	17	5	88	37	15	28	27	18	5	15980	1008	11360	2728	24	27	8	20	9	7
OTU12	Actinobacteria	Actinobacteria	Bifidobacteriales	Bifidobacteriaceae	Bifidobacterium	0.9714	Bifidobacterium coryneforme	98	NR_044690	18352	306	504	1126	1779	1390	880	54	614	332	303	701	845	144	61	182	232	215	88	143	315	1237	150	1235	551	623	110	2020	2212
OTU11	Firmicutes	Bacilli	Lactobacillales	Enterococcaceae	Enterococcus	0.9818	Enterococcus faecalis	99	NR_113901	1049	96	17	14	98	17	10	27	73	29	25	106	11	81	44	43	42	45	12	55	15	21	48	14	7	13	19	47	20
OTU41	Firmicutes	Bacilli	Lactobacillales	Lactobacillaceae	Lactobacillus	0.9756	Lactobacillus melliventris	97	NR_126252	4315	313	136	155	175	230	243	40	31	41	49	89	70	151	239	311	244	73	25	107	208	140	61	313	38	137	25	294	377
OTU2	Firmicutes	Bacilli	Lactobacillales	Lactobacillaceae	Lactobacillus	0.8797	Lactobacillus apis	99	NR_125702	158204	15320	10330	6084	11330	4254	4724	4571	7138	3276	3727	7654	4405	8447	3420	5018	4338	4652	1334	3991	3603	4117	5691	7942	7589	4913	324	5412	4600
OTU8	Actinobacteria	Actinobacteria	Bifidobacteriales	Bifidobacteriaceae	Bifidobacterium	0.8461	Bifidobacterium asteroides	98	NR_102860	104900	5045	10040	8555	7648	10840	8734	168	767	397	765	3308	3595	2452	658	1149	2668	1078	142	205	3380	2473	221	6405	1744	2873	221	9738	9631
OTU5	Proteobacteria	Gammaproteobacteria	Orbales	Orbaceae	Gilliamella	0.9735	Gilliamella apicola	99	NR_118433	185477	7149	7666	3396	9827	10790	2919	1944	5349	5489	1369	7992	3664	7718	6076	8701	7569	3880	1842	5273	11600	12210	9376	8027	5528	12510	4366	8102	5145
OTU10	Firmicutes	Bacilli	Lactobacillales	Lactobacillaceae	Lactobacillus	0.9944	Lactobacillus helsingborgensis	99	NR_126253	88767	5323	1708	5721	4870	5374	6040	624	538	998	864	2552	2861	5748	4175	1722	1903	2328	476	1272	5970	2875	1825	5236	1410	4843	1039	5187	5285
OTU14	Firmicutes	Bacilli	Lactobacillales	Lactobacillaceae	Lactobacillus	0.9944	Lactobacillus kullabergensis	99	NR_126251	42722	3507	1268	2204	2674	2238	2384	300	383	361	579	1147	521	1561	773	1402	426	1038	1030	551	3119	2635	1649	1544	795	839	699	3735	3360
OTU64	Proteobacteria	Gammaproteobacteria	Orbales	Orbaceae	Gilliamella	0.779	Gilliamella apicola	98	NR_121727	55572	1305	875	1517	1623	2320	819	660	1996	1033	551	1404	875	1500	1346	2088	2356	1693	1483	3640	4501	4209	4505	2887	1674	2814	813	2487	2598
OTU1	Proteobacteria	Alphaproteobacteria	Rhizobiales	Bartonellaceae	Bartonella	0.2276	Bartonella rattimassiliensis	96	NR_115255	160194	14260	14450	16020	4364	12940	5199	2215	10260	6571	3109	7143	6295	8014	304	2961	9514	8153	3588	324	1183	1083	2109	9834	335	3063	3357	397	3149
OTU4	Proteobacteria	Alphaproteobacteria	Rhodospirillales	Acetobacteraceae	Gluconobacter	0.068	Swingsia samuiensis	94	NR_132672	31760	511	2017	1390	109	1575	218	966	2675	1877	3195	2887	1783	3031	12	24	457	6	272	340	1237	2320	1040	1836	349	121	50	48	1414
OTU6	Proteobacteria	Alphaproteobacteria	Rhodospirillales	Acetobacteraceae	Acetobacter	0.0897	Commensalibacter intestini	95	NR_116308	32326	197	437	2250	222	430	237	232	189	458	329	960	976	200	220	339	134	114	77	1125	1272	3441	1751	837	253	5656	6963	1479	1548
OTU17	Proteobacteria	Alphaproteobacteria	Rhodospirillales	Acetobacteraceae	Saccharibacter	0.6448	Parasaccharibacter apium	99	NR_133042	896	27	18	12	20	7	0	5	28	20	289	116	6	21	13	80	83	53	9	15	5	10	22	5	5	8	6	6	7
OTU42	Proteobacteria	Gammaproteobacteria	Alteromonadales	Alteromonadaceae	Microbulbifer	0.0173	Pseudomonas indica	88	NR_114196	2236	1	5	0	6	32	2	0	144	60	0	23	38	1	0	11	236	9	2	0	89	430	1067	3	2	1	18	38	18
OTU9	Firmicutes	Bacilli	Lactobacillales	Lactobacillaceae	Lactobacillus	0.9944	Lactobacillus mellis	99	NR_126249	81397	5482	4730	2570	10940	4194	2343	1799	809	377	1091	1362	3169	3603	2083	1215	1220	678	206	1049	1373	3482	237	4094	1872	4421	423	10200	6375
OTU56	Proteobacteria	Gammaproteobacteria	Enterobacteriales	Enterobacteriaceae	Escherichia/Shigella	0.8126	Escherichia coli	99	NR_102804	1384	12	21	24	5	1	3	13	18	534	1	1	45	1	5	67	2	4	1	5	0	1	4	151	221	235	5	2	2
OTU26	Proteobacteria	Gammaproteobacteria	Orbales	Orbaceae	Gilliamella	0.6112	Gilliamella apicola	97	NR_121727	2136	20	24	585	21	19	7	18	38	32	19	8	8	28	7	21	34	17	8	26	53	21	137	30	39	37	20	847	12
OTU7	Proteobacteria	Betaproteobacteria	Neisseriales	Neisseriaceae	Neisseria	0.2276	Snodgrassella alvi	99	NR_122055	98222	3170	4102	7453	1450	1290	4874	1090	1118	1166	498	3013	2398	1484	4988	2308	2584	1104	1813	3382	3839	3535	2976	5764	7736	10440	900	7164	6583
OTU39	Proteobacteria	Gammaproteobacteria	Enterobacteriales	Enterobacteriaceae	Yersinia	0.7454	Yersinia kristensenii	98	NR_025159	976	77	346	205	4	0	0	4	28	4	9	0	2	5	5	6	5	1	2	8	1	0	5	157	48	49	3	1	1
OTU40	Proteobacteria	Gammaproteobacteria	Enterobacteriales	Enterobacteriaceae	Obesumbacterium	0.6783	Hafnia alvei	99	NR_112985	2800	153	841	294	0	18	6	4	532	18	0	26	172	0	9	20	6	12	1	0	2	2	2	76	426	159	0	10	11
OTU65	Firmicutes	Bacilli	Lactobacillales	Lactobacillaceae	Lactobacillus	0.9956	Lactobacillus kunkeei	99	NR_026404	388	7	5	9	7	14	9	2	2	0	4	4	8	9	27	24	45	75	2	5	13	18	1	33	7	16	4	21	17
OTU13	Firmicutes	Bacilli	Lactobacillales	Lactobacillaceae	Lactobacillus	0.9954	Lactobacillus mellifer	99	NR_126248	16928	858	304	804	367	968	516	191	306	681	246	950	1229	489	377	472	332	394	41	156	258	250	161	664	292	951	366	1659	2646
OTU22	Bacteroidetes	Flavobacteriia	Flavobacteriales	Flavobacteriaceae	Ornithobacterium	0.0123	Chishuiella changwenlii	86	NR_133996	6837	0	3	6	1	27	5	0	31	200	6	5	2	0	5	1	0	1	14	25	2237	1174	129	142	20	166	43	2054	540
OTU19	Proteobacteria	Alphaproteobacteria	Sphingomonadales	Sphingomonadaceae	Sphingomonas	0.9714	Sphingomonas ginsenosidimutans	99	NR_117831	36	0	0	0	4	0	0	0	12	2	2	0	7	0	1	1	0	1	0	5	0	0	1	0	0	0	0	0	0
OTU16	Tenericutes	Mollicutes	Entomoplasmatales	Spiroplasmataceae	Spiroplasma	0.9923	Spiroplasma melliferum	99	NR_025756	3693	164	2	1	186	1	0	41	8	1	43	62	2	109	63	0	0	40	35	86	0	1	0	1	0	0	179	2153	515
OTU21	Bacteroidetes	Bacteroidia	Bacteroidales	Porphyromonadaceae	Dysgonomonas	0.4823	Dysgonomonas capnocytophagoides	91	NR_113133	3579	1	2	1	164	12	1	0	108	2	0	4	2	0	0	5	21	1	0	8	0	1032	2014	2	2	2	1	0	194
OTU115	Proteobacteria	Alphaproteobacteria	Rhizobiales	Bartonellaceae	Bartonella	0.0788	Ochrobactrum oryzae	94	NR_114151	77	2	9	14	2	4	3	0	3	4	0	9	2	0	0	0	6	2	3	0	1	0	0	4	0	3	3	0	3
OTU58	Proteobacteria	Betaproteobacteria	Burkholderiales	Burkholderiaceae	Ralstonia	0.9693	Ralstonia insidiosa	99	NR_025242	9	0	0	0	1	0	0	0	0	0	0	0	3	0	0	0	0	0	1	0	0	1	2	0	0	0	0	1	0
OTU27	Firmicutes	Bacilli	Bacillales	Bacillaceae_1	Bacillus	0.8126	Bacillus circulans	97	NR_112632	41	0	0	0	0	2	0	1	0	0	0	0	0	1	0	0	0	0	0	6	5	13	11	1	1	0	0	0	0
OTU47	Proteobacteria	Gammaproteobacteria	Pseudomonadales	Pseudomonadaceae	Azotobacter	0.0246	Pseudomonas aeruginosa	88	NR_074828	449	4	40	0	166	12	0	1	11	2	5	15	0	17	0	2	107	59	1	1	1	0	5	0	0	0	0	0	0
OTU53	Proteobacteria	Gammaproteobacteria	Enterobacteriales	Enterobacteriaceae	Tatumella	0.8797	Tatumella ptyseos	99	NR_116283	1374	146	577	294	0	5	1	2	8	3	1	0	1	0	0	272	2	0	1	0	1	0	0	13	12	33	1	1	0
OTU32	Firmicutes	Bacilli	Bacillales	Staphylococcaceae	Staphylococcus	0.9902	Staphylococcus hominis	99	NR_036956	90	0	0	0	1	1	0	13	15	8	10	19	11	0	1	1	2	0	0	0	0	3	2	0	0	1	2	0	0
OTU38	Proteobacteria	Gammaproteobacteria	Pseudomonadales	Moraxellaceae	Acinetobacter	0.9693	Acinetobacter johnsonii	99	NR_117624	33	0	0	0	0	0	0	0	1	1	0	29	0	0	0	1	1	0	0	0	0	0	0	0	0	0	0	0	0
OTU71	Proteobacteria	Alphaproteobacteria	Rhodospirillales	Acetobacteraceae	Gluconobacter	0.9468	Gluconobacter cerinus	99	NR_041048	174	1	16	0	0	0	0	0	2	0	1	0	0	2	0	149	0	0	0	0	0	0	0	0	0	0	3	0	0
OTU82	Proteobacteria	Gammaproteobacteria	Pseudomonadales	Pseudomonadaceae	Pseudomonas	0.9777	Pseudomonas monteilii	99	NR_121767	95	9	0	0	6	0	0	1	0	2	2	46	0	9	5	0	1	1	2	9	1	0	1	0	0	0	0	0	0
OTU20	Firmicutes	Bacilli	Lactobacillales	Lactobacillaceae	Lactobacillus	0.0173	Lactobacillus delbrueckii subsp. bulgaricus	84	NR_075019	3399	15	12	15	61	63	5	15	167	87	156	199	550	236	5	6	630	81	82	7	150	50	32	22	3	80	13	87	570
OTU28	Proteobacteria	Gammaproteobacteria	Enterobacteriales	Enterobacteriaceae	Citrobacter	0.8461	Citrobacter freundii	99	NR_113596	3781	169	632	175	0	16	18	716	20	298	0	3	8	0	31	2	2	0	1	0	6	3	0	232	87	1350	1	7	4
OTU61	Actinobacteria	Actinobacteria	Actinomycetales	Corynebacteriaceae	Corynebacterium	0.986	Corynebacterium tuberculostearicum	99	NR_028975	16	1	0	0	0	0	0	5	1	0	0	0	4	0	0	1	0	1	0	1	0	2	0	0	0	0	0	0	0
OTU128	Proteobacteria	Gammaproteobacteria	Enterobacteriales	Enterobacteriaceae	Klebsiella	0.8461	Klebsiella oxytoca	99	NR_113341	400	3	37	11	1	4	0	2	10	8	9	62	0	2	7	0	68	7	0	1	2	2	0	71	28	65	0	0	0
OTU93	Proteobacteria	Gammaproteobacteria	Pseudomonadales	Moraxellaceae	Acinetobacter	0.9818	Acinetobacter radioresistens	99	NR_114074	45	0	0	0	0	1	0	0	0	0	0	43	0	0	0	0	0	0	1	0	0	0	0	0	0	0	0	0	0
OTU69	Proteobacteria	Alphaproteobacteria	Rhodospirillales	Acetobacteraceae	Saccharibacter	0.4313	Saccharibacter floricola	95	NR_024819	264	4	10	7	2	8	0	0	5	4	2	3	5	0	2	158	11	1	0	1	3	7	21	1	1	3	1	1	3
OTU81	Proteobacteria	Gammaproteobacteria	Enterobacteriales	Enterobacteriaceae	Proteus	0.7454	Proteus vulgaris	99	NR_115878	386	0	10	2	0	1	0	4	1	73	0	0	3	0	1	0	0	0	0	0	1	0	0	54	188	32	0	15	1
OTU29	Actinobacteria	Actinobacteria	Actinomycetales	Propionibacteriaceae	Propionibacterium	0.9954	Propionibacterium acnes	99	NR_074675	168	0	1	0	0	0	0	76	19	8	7	25	3	0	1	1	2	1	2	3	0	5	11	0	0	0	2	1	0
OTU118	Firmicutes	Clostridia	Clostridiales	Clostridiales_Incertae_Sedis_XI	Finegoldia	0.9902	Finegoldia magna	99	NR_113383	13	0	0	0	0	0	0	8	2	0	1	0	0	0	0	0	0	0	0	0	0	0	2	0	0	0	0	0	0
OTU67	Proteobacteria	Alphaproteobacteria	Caulobacterales	Caulobacteraceae	Caulobacter	0.779	Caulobacter segnis	99	NR_074208	7	0	2	0	0	0	0	0	1	0	0	0	0	0	1	3	0	0	0	0	0	0	0	0	0	0	0	0	0
OTU89	Tenericutes	Mollicutes	Mycoplasmatales	Mycoplasmataceae	Mycoplasma	0.9991	Mycoplasma faucium	99	NR_024983	0	0	0	0	0	0	0	0	0	0	0	0	0	0	0	0	0	0	0	0	0	0	0	0	0	0	0	0	0
OTU92	Bacteroidetes	Bacteroidia	Bacteroidales	Prevotellaceae	Prevotella	0.9993	Prevotella melaninogenica	99	NR_102895	9	0	0	0	0	0	0	0	0	1	0	0	0	0	0	0	0	0	0	0	0	8	0	0	0	0	0	0	0
OTU72	Firmicutes	Bacilli	Lactobacillales	Lactobacillaceae	Lactobacillus	0.9956	Lactobacillus iners	99	NR_036982	0	0	0	0	0	0	0	0	0	0	0	0	0	0	0	0	0	0	0	0	0	0	0	0	0	0	0	0	0
OTU87	Proteobacteria	Betaproteobacteria	Burkholderiales	Comamonadaceae	Caenimonas	0.4313	Curvibacter delicatus	96	NR_028713	0	0	0	0	0	0	0	0	0	0	0	0	0	0	0	0	0	0	0	0	0	0	0	0	0	0	0	0	0
OTU50	Proteobacteria	Alphaproteobacteria	Sphingomonadales	Sphingomonadaceae	Sphingomonas	0.6448	Sphingobium yanoikuyae	99	NR_113730	4	0	0	0	0	0	0	0	0	0	0	0	1	0	0	0	0	0	0	0	0	0	2	0	0	0	1	0	0
OTU54	Bacteroidetes	Flavobacteriia	Flavobacteriales	Flavobacteriaceae	Flavobacterium	0.8461	Flavobacterium terrigena	96	NR_044006	64	0	0	0	0	0	0	0	0	0	0	0	0	0	18	46	0	0	0	0	0	0	0	0	0	0	0	0	0
OTU33	Proteobacteria	Alphaproteobacteria	Sphingomonadales	Sphingomonadaceae	Sphingomonas	0.9818	Sphingomonas yabuuchiae	99	NR_028634	22	0	0	0	0	0	0	0	1	0	0	20	0	0	0	0	1	0	0	0	0	0	0	0	0	0	0	0	0
OTU129	Proteobacteria	Betaproteobacteria	Burkholderiales	Comamonadaceae	Acidovorax	0.9132	Acidovorax avenae	99	NR_102856	2	0	0	0	0	0	0	0	0	0	2	0	0	0	0	0	0	0	0	0	0	0	0	0	0	0	0	0	0
OTU120	Proteobacteria	Alphaproteobacteria	Sphingomonadales	Sphingomonadaceae	Sphingorhabdus	0.9735	Sphingorhabdus planktonica	99	NR_109465	3	0	0	0	0	0	0	0	0	0	0	0	0	1	0	2	0	0	0	0	0	0	0	0	0	0	0	0	0
OTU62	Bacteroidetes	Sphingobacteriia	Sphingobacteriales	Sphingobacteriaceae	Pedobacter	0.0148	Psychroserpens damuponensis	86	NR_109097	112	0	0	0	0	0	0	0	0	0	0	0	0	0	29	80	0	0	0	0	0	3	0	0	0	0	0	0	0
OTU131	Proteobacteria	Gammaproteobacteria	Enterobacteriales	Enterobacteriaceae	Morganella	0.6783	Morganella morganii subsp. morganii	98	NR_102517	116	11	1	0	23	0	0	7	0	25	5	0	0	11	3	0	2	10	1	10	0	0	0	2	3	2	0	0	0
OTU103	Bacteroidetes	Bacteroidia	Bacteroidales	Prevotellaceae	Alloprevotella	0.0354	Alloprevotella rava	88	NR_118334	1	0	0	0	0	0	0	0	0	0	0	0	0	0	0	0	0	0	0	0	0	0	0	0	0	0	1	0	0
OTU100	Proteobacteria	Betaproteobacteria	Burkholderiales	Burkholderiaceae	Ralstonia	0.8797	Ralstonia pickettii	99	NR_102967	8	0	0	1	0	0	0	1	3	0	0	0	0	0	0	2	0	0	1	0	0	0	0	0	0	0	0	0	0
OTU48	Firmicutes	Bacilli	Bacillales	Staphylococcaceae	Staphylococcus	0.9944	Staphylococcus epidermidis	99	NR_113957	45	0	0	1	0	0	1	11	0	0	5	2	6	0	0	2	1	0	0	0	0	5	3	4	0	1	2	0	1
OTU18	Proteobacteria	Gammaproteobacteria	Enterobacteriales	Enterobacteriaceae	Morganella	0.6112	Morganella morganii subsp. morganii	96	NR_102517	2866	150	0	0	183	0	0	40	1	2	38	0	0	124	58	4	152	136	1869	99	0	0	7	0	1	1	1	0	0
OTU51	Proteobacteria	Alphaproteobacteria	Rhizobiales	Bradyrhizobiaceae	Bradyrhizobium	0.6783	Bradyrhizobium jicamae	99	NR_043036	4	1	0	0	1	0	0	0	0	0	0	0	1	0	1	0	0	0	0	0	0	0	0	0	0	0	0	0	0
OTU23	Firmicutes	Bacilli	Bacillales	Bacillaceae_1	Bacillus	0.9839	Bacillus anthracis	99	NR_074453	54	1	5	0	3	0	0	7	9	2	4	7	0	1	1	3	0	1	0	5	0	2	1	0	0	0	2	0	0
OTU25	Proteobacteria	Alphaproteobacteria	Sphingomonadales	Sphingomonadaceae	Sphingomonas	0.9693	Sphingomonas paucimobilis	98	NR_104893	91	0	0	0	0	0	0	2	6	5	3	64	2	0	0	0	0	0	0	1	0	4	2	0	0	0	2	0	0
OTU125	Proteobacteria	Gammaproteobacteria	Orbales	Orbaceae	Gilliamella	0.2785	Gilliamella apicola	95	NR_118433	124	0	2	0	0	3	0	3	2	10	0	0	1	0	0	0	1	0	1	4	0	1	3	3	71	18	0	0	1
OTU119	Proteobacteria	Gammaproteobacteria	Enterobacteriales	Enterobacteriaceae	Cedecea	0.6448	Cedecea lapagei	99	NR_126317	177	2	29	13	0	1	0	0	0	0	0	0	1	0	1	0	0	0	0	0	1	0	0	26	75	28	0	0	0
OTU79	Proteobacteria	Gammaproteobacteria	Pseudomonadales	Moraxellaceae	Enhydrobacter	0.9818	Moraxella osloensis	99	NR_113392	54	0	0	0	0	0	0	4	6	11	1	8	0	0	3	15	0	0	1	4	0	0	0	0	0	0	1	0	0
OTU76	Firmicutes	Bacilli	Bacillales	Staphylococcaceae	Staphylococcus	0.986	Staphylococcus nepalensis	99	NR_028996	36	0	0	0	1	0	0	1	7	0	0	0	0	0	0	0	0	0	0	0	1	16	0	0	2	0	8	0	0
OTU91	Proteobacteria	Gammaproteobacteria	Enterobacteriales	Enterobacteriaceae	Pantoea	0.8461	Pantoea vagans	99	NR_102966	242	1	12	8	0	4	1	4	0	0	4	14	2	1	6	11	1	2	1	2	0	4	1	30	10	99	1	3	20
OTU49	Proteobacteria	Gammaproteobacteria	Enterobacteriales	Enterobacteriaceae	Klebsiella	0.8797	Klebsiella pneumoniae subsp. ozaenae	99	NR_041750	2519	5	79	41	0	4	6	1	5	4	0	1	12	1	1	1	0	0	0	7	3	2	1	315	176	1848	0	0	6
OTU55	Firmicutes	Bacilli	Lactobacillales	Leuconostocaceae	Fructobacillus	0.9798	Fructobacillus fructosus	99	NR_113579	498	0	38	55	1	34	28	0	0	0	0	21	20	1	1	28	0	0	0	0	35	29	0	42	23	44	0	54	44
OTU105	Actinobacteria	Actinobacteria	Actinomycetales	Microbacteriaceae	Agrococcus	0.9735	Agrococcus jenensis	99	NR_026275	0	0	0	0	0	0	0	0	0	0	0	0	0	0	0	0	0	0	0	0	0	0	0	0	0	0	0	0	0
OTU108	Proteobacteria	Gammaproteobacteria	Pseudomonadales	Pseudomonadaceae	Pseudomonas	0.9818	Pseudomonas extremorientalis	99	NR_025174	219	0	0	0	0	1	1	0	2	1	0	206	2	2	0	0	0	0	0	0	0	0	0	0	1	1	0	1	1
OTU127	Proteobacteria	Alphaproteobacteria	Rhizobiales	Methylobacteriaceae	Methylobacterium	0.9714	Methylobacterium radiotolerans	99	NR_074244	3	0	0	0	0	0	0	0	1	0	0	0	0	0	0	0	0	0	0	1	0	0	1	0	0	0	0	0	0
OTU130	Proteobacteria	Gammaproteobacteria	Orbales	Orbaceae	Gilliamella	0.8461	Gilliamella apicola	94	NR_118433	153	7	8	9	4	10	3	5	4	3	2	1	5	6	1	2	7	1	3	6	6	13	7	10	0	12	10	6	2
OTU110	Proteobacteria	Betaproteobacteria	Burkholderiales	Burkholderiaceae	Burkholderia	0.9132	Burkholderia fungorum	98	NR_114118	1	0	0	0	0	0	0	0	0	0	0	0	0	0	1	0	0	0	0	0	0	0	0	0	0	0	0	0	0
OTU106	Proteobacteria	Gammaproteobacteria	Enterobacteriales	Enterobacteriaceae	Providencia	0.4823	Moellerella wisconsensis	99	NR_104939	95	16	22	4	0	0	0	0	0	0	0	0	15	0	0	0	0	0	0	0	7	0	0	4	26	1	0	0	0
OTU107	Proteobacteria	Gammaproteobacteria	Pseudomonadales	Moraxellaceae	Acinetobacter	0.9923	Acinetobacter pittii	99	NR_117621	10	0	0	0	0	0	0	0	5	0	0	0	3	0	0	0	0	0	0	0	0	1	1	0	0	0	0	0	0
OTU96	Firmicutes	Bacilli	Bacillales	Bacillaceae_1	Bacillus	0.8461	Bacillus herbersteinensis	97	NR_042286	1	0	0	0	0	0	0	0	0	0	0	0	0	0	0	1	0	0	0	0	0	0	0	0	0	0	0	0	0
OTU132	Proteobacteria	Gammaproteobacteria	Orbales	Orbaceae	Orbus	0.9798	Orbus hercynius	99	NR_116759	82	1	66	6	0	0	2	0	0	1	0	2	1	0	0	0	0	0	0	0	0	1	0	1	0	1	0	0	0
OTU90	Firmicutes	Bacilli	Lactobacillales	Leuconostocaceae	Leuconostoc	0.9735	Leuconostoc citreum	99	NR_074694	9	2	2	2	1	0	0	0	1	0	0	0	0	0	0	0	0	0	0	0	0	0	1	0	0	0	0	0	0
OTU80	Proteobacteria	Alphaproteobacteria	Rhizobiales	Methylobacteriaceae	Methylobacterium	0.9714	Methylobacterium rhodesianum	99	NR_041028	1	0	0	0	0	0	0	0	0	0	0	0	0	0	0	0	0	0	0	1	0	0	0	0	0	0	0	0	0
OTU114	Proteobacteria	Gammaproteobacteria	Oceanospirillales	Alcanivoracaceae	Alcanivorax	0.3804	Alcanivorax dieselolei	94	NR_074734	3	0	0	0	0	0	0	0	0	2	0	0	0	0	0	0	0	0	0	0	0	0	1	0	0	0	0	0	0
OTU70	Firmicutes	Clostridia	Clostridiales	Lachnospiraceae	Dorea	0.7119	Dorea formicigenerans	97	NR_044645	1	0	0	0	0	0	0	0	0	0	0	0	0	1	0	0	0	0	0	0	0	0	0	0	0	0	0	0	0
OTU86	Proteobacteria	Alphaproteobacteria	Rhizobiales	Rhizobiaceae	Rhizobium	0.9468	Rhizobium soli	99	NR_115996	3	0	0	0	0	0	0	0	0	2	0	0	0	0	0	0	0	0	1	0	0	0	0	0	0	0	0	0	0
OTU43	Proteobacteria	Betaproteobacteria	Burkholderiales	Comamonadaceae	Variovorax	0.8797	Variovorax paradoxus	99	NR_074654	2	0	0	0	0	0	0	0	1	0	0	0	1	0	0	0	0	0	0	0	0	0	0	0	0	0	0	0	0
OTU95	Proteobacteria	Alphaproteobacteria	Rhizobiales	Phyllobacteriaceae	Phyllobacterium	0.8126	Phyllobacterium myrsinacearum	99	NR_113874	63	8	0	0	16	0	0	2	0	2	5	0	0	9	0	0	0	6	4	7	0	1	0	2	1	0	0	0	0
OTU137	Proteobacteria	Gammaproteobacteria	Enterobacteriales	Enterobacteriaceae	Tatumella	0.4823	Tatumella punctata	97	NR_115873	40	0	27	11	0	0	0	0	0	0	0	0	0	0	0	0	0	0	0	0	0	0	0	1	0	1	0	0	0
OTU24	Proteobacteria	Gammaproteobacteria	Enterobacteriales	Enterobacteriaceae	Arsenophonus	0.9132	Arsenophonus nasoniae	98	NR_042811	398	92	0	0	83	0	0	19	0	0	19	0	0	64	35	1	0	21	21	43	0	0	0	0	0	0	0	0	0
OTU99	Bacteroidetes	Bacteroidia	Bacteroidales	Prevotellaceae	Prevotella	0.9756	Prevotella copri	98	NR_113411	2	0	0	0	0	0	0	0	1	0	0	0	0	0	0	0	0	0	0	1	0	0	0	0	0	0	0	0	0
OTU63	Firmicutes	Clostridia	Clostridiales	Clostridiales_Incertae_Sedis_XI	Anaerococcus	0.9756	Anaerococcus octavius	96	NR_026360	3	0	0	0	0	0	0	1	0	1	0	0	0	0	0	0	0	0	0	0	0	0	0	0	0	0	1	0	0
OTU136	Firmicutes	Clostridia	Clostridiales	Lachnospiraceae	Syntrophococcus	0.0788	Syntrophococcus sucromutans	90	NR_036869	98	0	0	0	0	96	1	0	0	0	0	0	0	0	0	0	0	0	0	0	0	0	0	1	0	0	0	0	0
OTU52	Firmicutes	Bacilli	Lactobacillales	Enterococcaceae	Melissococcus	0.5332	Melissococcus plutonius	99	NR_074098	614	0	40	47	0	54	36	0	0	0	0	34	24	0	0	0	0	0	0	0	42	59	0	52	38	45	0	86	57
OTU60	Proteobacteria	Gammaproteobacteria	Pseudomonadales	Pseudomonadaceae	Pseudomonas	0.9693	Pseudomonas mendocina	99	NR_074727	71	8	0	0	11	0	0	1	0	0	4	19	0	7	6	0	0	5	4	6	0	0	0	0	0	0	0	0	0
OTU112	Actinobacteria	Actinobacteria	Actinomycetales	Corynebacteriaceae	Corynebacterium	0.7119	Corynebacterium vitaeruminis	99	NR_121721	2	1	0	0	0	0	0	0	0	0	0	0	0	0	0	0	0	0	0	0	0	1	0	0	0	0	0	0	0
OTU37	Proteobacteria	Gammaproteobacteria	Alteromonadales	Alteromonadaceae	Microbulbifer	0.0354	Marinospirillum insulare	88	NR_113875	385	0	0	0	6	0	0	0	0	0	0	0	0	1	0	0	0	377	0	1	0	0	0	0	0	0	0	0	0
OTU31	Proteobacteria	Gammaproteobacteria	Oceanospirillales	Halomonadaceae	Carnimonas	0.7119	Carnimonas nigrificans	97	NR_029342	2	1	0	0	0	0	0	0	0	0	0	0	0	1	0	0	0	0	0	0	0	0	0	0	0	0	0	0	0
OTU133	Actinobacteria	Actinobacteria	Actinomycetales	Corynebacteriaceae	Corynebacterium	0.7119	Corynebacterium aquatimens	97	NR_108857	4	0	0	0	0	0	0	4	0	0	0	0	0	0	0	0	0	0	0	0	0	0	0	0	0	0	0	0	0
OTU84	Firmicutes	Bacilli	Bacillales	Planococcaceae	Lysinibacillus	0.779	Lysinibacillus fusiformis	99	NR_112569	0	0	0	0	0	0	0	0	0	0	0	0	0	0	0	0	0	0	0	0	0	0	0	0	0	0	0	0	0
OTU57	Proteobacteria	Betaproteobacteria	Burkholderiales	Burkholderiales_incertae_sedis	Aquabacterium	0.6448	Aquabacterium commune	97	NR_024875	0	0	0	0	0	0	0	0	0	0	0	0	0	0	0	0	0	0	0	0	0	0	0	0	0	0	0	0	0
OTU75	Firmicutes	Bacilli	Bacillales	Paenibacillaceae_1	Paenibacillus	0.9756	Paenibacillus illinoisensis	99	NR_115624	0	0	0	0	0	0	0	0	0	0	0	0	0	0	0	0	0	0	0	0	0	0	0	0	0	0	0	0	0
OTU78	Actinobacteria	Actinobacteria	Solirubrobacterales	Solirubrobacteraceae	Solirubrobacter	0.0788	Solirubrobacter ginsenosidimutans	90	NR_108192	0	0	0	0	0	0	0	0	0	0	0	0	0	0	0	0	0	0	0	0	0	0	0	0	0	0	0	0	0
OTU88	Firmicutes	Clostridia	Clostridiales	Clostridiales_Incertae_Sedis_XI	Anaerococcus	0.9468	Anaerococcus octavius	94	NR_026360	5	0	0	0	0	0	0	5	0	0	0	0	0	0	0	0	0	0	0	0	0	0	0	0	0	0	0	0	0
OTU98	Bacteroidetes	Sphingobacteriia	Sphingobacteriales	Chitinophagaceae	Sediminibacterium	0.2276	Sediminibacterium salmoneum	92	NR_114255	0	0	0	0	0	0	0	0	0	0	0	0	0	0	0	0	0	0	0	0	0	0	0	0	0	0	0	0	0
OTU85	Firmicutes	Clostridia	Clostridiales	Lachnospiraceae	Robinsoniella	0.0463	Eubacterium uniforme	90	NR_104842	0	0	0	0	0	0	0	0	0	0	0	0	0	0	0	0	0	0	0	0	0	0	0	0	0	0	0	0	0
OTU121	Proteobacteria	Gammaproteobacteria	Xanthomonadales	Sinobacteraceae	Nevskia	0.8797	Nevskia ramosa	98	NR_025269	0	0	0	0	0	0	0	0	0	0	0	0	0	0	0	0	0	0	0	0	0	0	0	0	0	0	0	0	0
OTU68	Firmicutes	Bacilli	Lactobacillales	Aerococcaceae	Abiotrophia	0.9756	Abiotrophia defectiva	98	NR_025863	0	0	0	0	0	0	0	0	0	0	0	0	0	0	0	0	0	0	0	0	0	0	0	0	0	0	0	0	0
OTU116	Firmicutes	Clostridia	Clostridiales	Clostridiales_Incertae_Sedis_XI	Parvimonas	0.9923	Parvimonas micra	97	NR_114338	0	0	0	0	0	0	0	0	0	0	0	0	0	0	0	0	0	0	0	0	0	0	0	0	0	0	0	0	0
OTU74	Actinobacteria	Actinobacteria	Actinomycetales	Nocardioidaceae	Nocardioides	0.7454	Nocardioides ganghwensis	97	NR_025776	0	0	0	0	0	0	0	0	0	0	0	0	0	0	0	0	0	0	0	0	0	0	0	0	0	0	0	0	0
OTU117	Proteobacteria	Betaproteobacteria	Burkholderiales	Burkholderiaceae	Cupriavidus	0.8126	Cupriavidus basilensis	99	NR_025138	0	0	0	0	0	0	0	0	0	0	0	0	0	0	0	0	0	0	0	0	0	0	0	0	0	0	0	0	0
OTU109	Actinobacteria	Actinobacteria	Solirubrobacterales	Solirubrobacteraceae	Solirubrobacter	0.0354	Solirubrobacter ginsenosidimutans	90	NR_108192	0	0	0	0	0	0	0	0	0	0	0	0	0	0	0	0	0	0	0	0	0	0	0	0	0	0	0	0	0
OTU45	Firmicutes	Bacilli	Bacillales	Bacillaceae_1	Domibacillus	0.7454	Domibacillus robiginosus	97	NR_108861	0	0	0	0	0	0	0	0	0	0	0	0	0	0	0	0	0	0	0	0	0	0	0	0	0	0	0	0	0
OTU44	Firmicutes	Erysipelotrichia	Erysipelotrichales	Erysipelotrichaceae	Erysipelothrix	0.068	Erysipelothrix inopinata	86	NR_025594	1	0	0	0	0	0	0	1	0	0	0	0	0	0	0	0	0	0	0	0	0	0	0	0	0	0	0	0	0
OTU36	Bacteroidetes	Bacteroidia	Bacteroidales	Prevotellaceae	Prevotella	0.9881	Prevotella denticola	98	NR_113101	0	0	0	0	0	0	0	0	0	0	0	0	0	0	0	0	0	0	0	0	0	0	0	0	0	0	0	0	0
OTU113	Proteobacteria	Betaproteobacteria	Burkholderiales	Oxalobacteraceae	Janthinobacterium	0.5332	Herminiimonas saxobsidens	97	NR_042610	0	0	0	0	0	0	0	0	0	0	0	0	0	0	0	0	0	0	0	0	0	0	0	0	0	0	0	0	0
									TOTAL	1220779	64421	63003	68869	59115	59910	40909	18196	37488	31680	18471	44024	36585	45419	25628	30671	36327	27168	14741	39576	46538	62407	39738	61718	36924	62158	24208	66018	58869

## Sheet: Table S2
Supplementary table S2. The list of analyzed 16S rRNA sequences in OTUs97 obtained from honeybee pupae. The identification was based on RDP training set No.15 and c.t. describes confidence threshold, the comparison of representative sequences to those in GenBank, the similarity to the GenBank sequences describes identity (%).
#OTU ID	RDP identification						GenBak comparison				Samples ID
	phylum	class	order	family	genus	c.t.	Taxon	Identity	Aces. No.	aOTU	H1AMK	H1AMK1	H1AMK2	H1AMK3	H2AMK	H2AMK1	R10AMK	R14AMK	Z45AMK	Z51AMK	Z706AMK1	Z706AMK2
OTU15	Proteobacteria	Gammaproteobacteria	Orbales	Orbaceae	Frischella	0.9735	Frischella perrara	99	NR_118490	2891	10	165	49	528	7	254	188	216	5	1390	49	30
OTU3	Firmicutes	Bacilli	Bacillales	Paenibacillaceae_1	Paenibacillus	0.9839	Paenibacillus larvae	99	NR_042947	113003	40490	107	62980	52	676	383	3685	1581	2846	29	111	63
OTU12	Actinobacteria	Actinobacteria	Bifidobacteriales	Bifidobacteriaceae	Bifidobacterium	0.9714	Bifidobacterium coryneforme	98	NR_044690	755	4	43	9	79	3	227	96	4	0	277	8	5
OTU11	Firmicutes	Bacilli	Lactobacillales	Enterococcaceae	Enterococcus	0.9818	Enterococcus faecalis	99	NR_113901	75333	58	3047	99	41	106	66	174	232	25	25	45120	26340
OTU41	Firmicutes	Bacilli	Lactobacillales	Lactobacillaceae	Lactobacillus	0.9756	Lactobacillus melliventris	97	NR_126252	433	1	31	9	208	0	67	7	31	4	59	11	5
OTU2	Firmicutes	Bacilli	Lactobacillales	Lactobacillaceae	Lactobacillus	0.8797	Lactobacillus apis	99	NR_125702	18737	99	267	225	1903	523	9178	308	686	113	5072	200	163
OTU8	Actinobacteria	Actinobacteria	Bifidobacteriales	Bifidobacteriaceae	Bifidobacterium	0.8461	Bifidobacterium asteroides	98	NR_102860	3455	31	112	23	1257	86	1164	214	148	15	362	29	14
OTU5	Proteobacteria	Gammaproteobacteria	Orbales	Orbaceae	Gilliamella	0.9735	Gilliamella apicola	99	NR_118433	15566	61	1952	151	2178	416	4877	414	487	60	4690	179	101
OTU10	Firmicutes	Bacilli	Lactobacillales	Lactobacillaceae	Lactobacillus	0.9944	Lactobacillus helsingborgensis	99	NR_126253	9393	138	598	72	2736	141	1002	2374	1251	203	727	91	60
OTU14	Firmicutes	Bacilli	Lactobacillales	Lactobacillaceae	Lactobacillus	0.9944	Lactobacillus kullabergensis	99	NR_126251	5701	40	69	38	2301	394	1100	388	327	25	964	33	22
OTU64	Proteobacteria	Gammaproteobacteria	Orbales	Orbaceae	Gilliamella	0.779	Gilliamella apicola	98	NR_121727	3420	16	123	36	274	36	787	77	136	21	1842	41	31
OTU1	Proteobacteria	Alphaproteobacteria	Rhizobiales	Bartonellaceae	Bartonella	0.2276	Bartonella rattimassiliensis	96	NR_115255	23971	51	657	149	18010	392	2869	690	595	68	239	161	90
OTU4	Proteobacteria	Alphaproteobacteria	Rhodospirillales	Acetobacteraceae	Gluconobacter	0.068	Swingsia samuiensis	94	NR_132672	2502	8	44	21	1712	0	160	414	21	0	68	33	21
OTU6	Proteobacteria	Alphaproteobacteria	Rhodospirillales	Acetobacteraceae	Acetobacter	0.0897	Commensalibacter intestini	95	NR_116308	2665	9	48	24	292	0	261	58	26	11	1885	36	15
OTU17	Proteobacteria	Alphaproteobacteria	Rhodospirillales	Acetobacteraceae	Saccharibacter	0.6448	Parasaccharibacter apium	99	NR_133042	3103	7	2861	9	9	60	14	11	81	37	8	3	3
OTU42	Proteobacteria	Gammaproteobacteria	Alteromonadales	Alteromonadaceae	Microbulbifer	0.0173	Pseudomonas indica	88	NR_114196	83	2	0	7	5	31	0	0	25	2	0	7	4
OTU9	Firmicutes	Bacilli	Lactobacillales	Lactobacillaceae	Lactobacillus	0.9944	Lactobacillus mellis	99	NR_126249	6366	60	148	48	1412	115	2305	595	364	30	1211	45	33
OTU56	Proteobacteria	Gammaproteobacteria	Enterobacteriales	Enterobacteriaceae	Escherichia/Shigella	0.8126	Escherichia coli	99	NR_102804	56	7	23	3	2	0	4	2	2	1	10	2	0
OTU26	Proteobacteria	Gammaproteobacteria	Orbales	Orbaceae	Gilliamella	0.6112	Gilliamella apicola	97	NR_121727	520	5	2	8	12	0	454	0	1	0	19	12	7
OTU7	Proteobacteria	Betaproteobacteria	Neisseriales	Neisseriaceae	Neisseria	0.2276	Snodgrassella alvi	99	NR_122055	7607	29	14	37	1024	61	3123	190	379	51	2610	50	39
OTU39	Proteobacteria	Gammaproteobacteria	Enterobacteriales	Enterobacteriaceae	Yersinia	0.7454	Yersinia kristensenii	98	NR_025159	224	2	83	1	63	0	62	2	2	0	5	3	1
OTU40	Proteobacteria	Gammaproteobacteria	Enterobacteriales	Enterobacteriaceae	Obesumbacterium	0.6783	Hafnia alvei	99	NR_112985	191	0	0	1	129	0	46	0	8	0	5	1	1
OTU65	Firmicutes	Bacilli	Lactobacillales	Lactobacillaceae	Lactobacillus	0.9956	Lactobacillus kunkeei	99	NR_026404	25	3	0	1	1	0	1	0	11	2	3	1	2
OTU13	Firmicutes	Bacilli	Lactobacillales	Lactobacillaceae	Lactobacillus	0.9954	Lactobacillus mellifer	99	NR_126248	2110	17	162	15	417	1	522	324	157	29	426	22	18
OTU22	Bacteroidetes	Flavobacteriia	Flavobacteriales	Flavobacteriaceae	Ornithobacterium	0.0123	Chishuiella changwenlii	86	NR_133996	54	1	0	2	3	0	0	0	25	0	18	3	2
OTU19	Proteobacteria	Alphaproteobacteria	Sphingomonadales	Sphingomonadaceae	Sphingomonas	0.9714	Sphingomonas ginsenosidimutans	99	NR_117831	881	4	56	1	0	0	0	226	101	415	1	0	77
OTU16	Tenericutes	Mollicutes	Entomoplasmatales	Spiroplasmataceae	Spiroplasma	0.9923	Spiroplasma melliferum	99	NR_025756	715	102	450	0	0	15	0	54	22	9	58	5	0
OTU21	Bacteroidetes	Bacteroidia	Bacteroidales	Porphyromonadaceae	Dysgonomonas	0.4823	Dysgonomonas capnocytophagoides	91	NR_113133	187	0	1	1	2	174	2	0	0	0	0	5	2
OTU115	Proteobacteria	Alphaproteobacteria	Rhizobiales	Bartonellaceae	Bartonella	0.0788	Ochrobactrum oryzae	94	NR_114151	24	0	2	0	20	0	2	0	0	0	0	0	0
OTU58	Proteobacteria	Betaproteobacteria	Burkholderiales	Burkholderiaceae	Ralstonia	0.9693	Ralstonia insidiosa	99	NR_025242	265	4	167	0	0	0	0	80	0	12	1	1	0
OTU27	Firmicutes	Bacilli	Bacillales	Bacillaceae_1	Bacillus	0.8126	Bacillus circulans	97	NR_112632	429	0	0	0	0	1	0	188	141	99	0	0	0
OTU47	Proteobacteria	Gammaproteobacteria	Pseudomonadales	Pseudomonadaceae	Azotobacter	0.0246	Pseudomonas aeruginosa	88	NR_074828	10	1	0	0	0	0	9	0	0	0	0	0	0
OTU53	Proteobacteria	Gammaproteobacteria	Enterobacteriales	Enterobacteriaceae	Tatumella	0.8797	Tatumella ptyseos	99	NR_116283	208	0	0	3	174	0	27	0	0	0	0	3	1
OTU32	Firmicutes	Bacilli	Bacillales	Staphylococcaceae	Staphylococcus	0.9902	Staphylococcus hominis	99	NR_036956	1894	2	1169	3	1	0	0	104	581	23	4	4	3
OTU38	Proteobacteria	Gammaproteobacteria	Pseudomonadales	Moraxellaceae	Acinetobacter	0.9693	Acinetobacter johnsonii	99	NR_117624	1093	0	1038	0	2	0	1	47	0	2	0	2	1
OTU71	Proteobacteria	Alphaproteobacteria	Rhodospirillales	Acetobacteraceae	Gluconobacter	0.9468	Gluconobacter cerinus	99	NR_041048	8	0	2	0	1	0	4	0	0	0	1	0	0
OTU82	Proteobacteria	Gammaproteobacteria	Pseudomonadales	Pseudomonadaceae	Pseudomonas	0.9777	Pseudomonas monteilii	99	NR_121767	907	10	858	0	0	1	0	1	30	2	4	0	1
OTU20	Firmicutes	Bacilli	Lactobacillales	Lactobacillaceae	Lactobacillus	0.0173	Lactobacillus delbrueckii subsp. bulgaricus	84	NR_075019	199	0	1	3	2	0	5	65	17	0	100	2	4
OTU28	Proteobacteria	Gammaproteobacteria	Enterobacteriales	Enterobacteriaceae	Citrobacter	0.8461	Citrobacter freundii	99	NR_113596	174	1	0	1	40	0	122	0	7	0	3	0	0
OTU61	Actinobacteria	Actinobacteria	Actinomycetales	Corynebacteriaceae	Corynebacterium	0.986	Corynebacterium tuberculostearicum	99	NR_028975	148	0	44	0	0	0	0	0	83	19	0	1	1
OTU128	Proteobacteria	Gammaproteobacteria	Enterobacteriales	Enterobacteriaceae	Klebsiella	0.8461	Klebsiella oxytoca	99	NR_113341	70	0	0	0	63	0	1	0	4	0	2	0	0
OTU93	Proteobacteria	Gammaproteobacteria	Pseudomonadales	Moraxellaceae	Acinetobacter	0.9818	Acinetobacter radioresistens	99	NR_114074	472	0	461	1	3	0	1	0	2	3	0	0	1
OTU69	Proteobacteria	Alphaproteobacteria	Rhodospirillales	Acetobacteraceae	Saccharibacter	0.4313	Saccharibacter floricola	95	NR_024819	23	0	3	0	4	0	16	0	0	0	0	0	0
OTU81	Proteobacteria	Gammaproteobacteria	Enterobacteriales	Enterobacteriaceae	Proteus	0.7454	Proteus vulgaris	99	NR_115878	4	0	0	0	2	0	0	0	0	0	2	0	0
OTU29	Actinobacteria	Actinobacteria	Actinomycetales	Propionibacteriaceae	Propionibacterium	0.9954	Propionibacterium acnes	99	NR_074675	621	2	152	1	0	53	0	202	91	109	6	4	1
OTU118	Firmicutes	Clostridia	Clostridiales	Clostridiales_Incertae_Sedis_XI	Finegoldia	0.9902	Finegoldia magna	99	NR_113383	127	8	93	0	0	0	0	0	25	1	0	0	0
OTU67	Proteobacteria	Alphaproteobacteria	Caulobacterales	Caulobacteraceae	Caulobacter	0.779	Caulobacter segnis	99	NR_074208	246	0	17	0	0	0	0	17	14	64	0	0	134
OTU89	Tenericutes	Mollicutes	Mycoplasmatales	Mycoplasmataceae	Mycoplasma	0.9991	Mycoplasma faucium	99	NR_024983	88	0	88	0	0	0	0	0	0	0	0	0	0
OTU92	Bacteroidetes	Bacteroidia	Bacteroidales	Prevotellaceae	Prevotella	0.9993	Prevotella melaninogenica	99	NR_102895	146	0	138	2	0	0	0	0	0	6	0	0	0
OTU72	Firmicutes	Bacilli	Lactobacillales	Lactobacillaceae	Lactobacillus	0.9956	Lactobacillus iners	99	NR_036982	48	0	26	0	0	0	1	0	21	0	0	0	0
OTU87	Proteobacteria	Betaproteobacteria	Burkholderiales	Comamonadaceae	Caenimonas	0.4313	Curvibacter delicatus	96	NR_028713	46	0	0	0	0	0	0	9	31	0	0	0	6
OTU50	Proteobacteria	Alphaproteobacteria	Sphingomonadales	Sphingomonadaceae	Sphingomonas	0.6448	Sphingobium yanoikuyae	99	NR_113730	286	0	283	1	0	0	0	0	1	0	0	0	1
OTU54	Bacteroidetes	Flavobacteriia	Flavobacteriales	Flavobacteriaceae	Flavobacterium	0.8461	Flavobacterium terrigena	96	NR_044006	80	0	41	0	0	2	0	10	0	27	0	0	0
OTU33	Proteobacteria	Alphaproteobacteria	Sphingomonadales	Sphingomonadaceae	Sphingomonas	0.9818	Sphingomonas yabuuchiae	99	NR_028634	206	0	123	0	0	0	0	27	42	13	0	0	1
OTU129	Proteobacteria	Betaproteobacteria	Burkholderiales	Comamonadaceae	Acidovorax	0.9132	Acidovorax avenae	99	NR_102856	164	0	163	0	0	0	0	0	0	0	0	0	1
OTU120	Proteobacteria	Alphaproteobacteria	Sphingomonadales	Sphingomonadaceae	Sphingorhabdus	0.9735	Sphingorhabdus planktonica	99	NR_109465	31	0	30	0	0	0	0	0	0	0	0	0	1
OTU62	Bacteroidetes	Sphingobacteriia	Sphingobacteriales	Sphingobacteriaceae	Pedobacter	0.0148	Psychroserpens damuponensis	86	NR_109097	1	0	0	0	1	0	0	0	0	0	0	0	0
OTU131	Proteobacteria	Gammaproteobacteria	Enterobacteriales	Enterobacteriaceae	Morganella	0.6783	Morganella morganii subsp. morganii	98	NR_102517	22	10	0	0	0	0	0	0	1	0	11	0	0
OTU103	Bacteroidetes	Bacteroidia	Bacteroidales	Prevotellaceae	Alloprevotella	0.0354	Alloprevotella rava	88	NR_118334	167	0	166	0	1	0	0	0	0	0	0	0	0
OTU100	Proteobacteria	Betaproteobacteria	Burkholderiales	Burkholderiaceae	Ralstonia	0.8797	Ralstonia pickettii	99	NR_102967	115	2	48	0	0	0	0	65	0	0	0	0	0
OTU48	Firmicutes	Bacilli	Bacillales	Staphylococcaceae	Staphylococcus	0.9944	Staphylococcus epidermidis	99	NR_113957	388	2	116	0	0	0	0	76	191	3	0	0	0
OTU18	Proteobacteria	Gammaproteobacteria	Enterobacteriales	Enterobacteriaceae	Morganella	0.6112	Morganella morganii subsp. morganii	96	NR_102517	788	71	2	5	7	601	4	24	22	6	41	3	2
OTU51	Proteobacteria	Alphaproteobacteria	Rhizobiales	Bradyrhizobiaceae	Bradyrhizobium	0.6783	Bradyrhizobium jicamae	99	NR_043036	120	1	18	0	0	0	0	46	53	0	1	0	1
OTU23	Firmicutes	Bacilli	Bacillales	Bacillaceae_1	Bacillus	0.9839	Bacillus anthracis	99	NR_074453	2359	0	0	1	0	507	2	372	1417	48	3	2	7
OTU25	Proteobacteria	Alphaproteobacteria	Sphingomonadales	Sphingomonadaceae	Sphingomonas	0.9693	Sphingomonas paucimobilis	98	NR_104893	426	1	165	1	2	0	1	75	45	135	1	0	0
OTU125	Proteobacteria	Gammaproteobacteria	Orbales	Orbaceae	Gilliamella	0.2785	Gilliamella apicola	95	NR_118433	6	0	0	0	2	0	1	0	0	0	3	0	0
OTU119	Proteobacteria	Gammaproteobacteria	Enterobacteriales	Enterobacteriaceae	Cedecea	0.6448	Cedecea lapagei	99	NR_126317	23	0	14	0	0	4	4	0	1	0	0	0	0
OTU79	Proteobacteria	Gammaproteobacteria	Pseudomonadales	Moraxellaceae	Enhydrobacter	0.9818	Moraxella osloensis	99	NR_113392	239	8	92	0	0	0	0	31	55	50	0	2	1
OTU76	Firmicutes	Bacilli	Bacillales	Staphylococcaceae	Staphylococcus	0.986	Staphylococcus nepalensis	99	NR_028996	93	3	0	1	0	0	0	68	18	0	0	3	0
OTU91	Proteobacteria	Gammaproteobacteria	Enterobacteriales	Enterobacteriaceae	Pantoea	0.8461	Pantoea vagans	99	NR_102966	80	0	8	0	21	0	1	25	2	0	22	1	0
OTU49	Proteobacteria	Gammaproteobacteria	Enterobacteriales	Enterobacteriaceae	Klebsiella	0.8797	Klebsiella pneumoniae subsp. ozaenae	99	NR_041750	64	1	3	0	2	0	9	12	16	0	21	0	0
OTU55	Firmicutes	Bacilli	Lactobacillales	Leuconostocaceae	Fructobacillus	0.9798	Fructobacillus fructosus	99	NR_113579	2	0	0	0	0	0	0	0	0	0	0	2	0
OTU105	Actinobacteria	Actinobacteria	Actinomycetales	Microbacteriaceae	Agrococcus	0.9735	Agrococcus jenensis	99	NR_026275	34	0	28	0	0	0	0	0	6	0	0	0	0
OTU108	Proteobacteria	Gammaproteobacteria	Pseudomonadales	Pseudomonadaceae	Pseudomonas	0.9818	Pseudomonas extremorientalis	99	NR_025174	16	0	0	0	0	0	0	1	13	0	2	0	0
OTU127	Proteobacteria	Alphaproteobacteria	Rhizobiales	Methylobacteriaceae	Methylobacterium	0.9714	Methylobacterium radiotolerans	99	NR_074244	57	0	0	0	0	50	0	6	0	0	0	0	1
OTU130	Proteobacteria	Gammaproteobacteria	Orbales	Orbaceae	Gilliamella	0.8461	Gilliamella apicola	94	NR_118433	15	0	1	0	8	0	0	0	0	0	6	0	0
OTU110	Proteobacteria	Betaproteobacteria	Burkholderiales	Burkholderiaceae	Burkholderia	0.9132	Burkholderia fungorum	98	NR_114118	76	1	1	0	0	0	0	56	6	12	0	0	0
OTU106	Proteobacteria	Gammaproteobacteria	Enterobacteriales	Enterobacteriaceae	Providencia	0.4823	Moellerella wisconsensis	99	NR_104939	5	0	0	0	5	0	0	0	0	0	0	0	0
OTU107	Proteobacteria	Gammaproteobacteria	Pseudomonadales	Moraxellaceae	Acinetobacter	0.9923	Acinetobacter pittii	99	NR_117621	29	3	0	0	0	0	0	0	0	26	0	0	0
OTU96	Firmicutes	Bacilli	Bacillales	Bacillaceae_1	Bacillus	0.8461	Bacillus herbersteinensis	97	NR_042286	30	0	17	0	0	0	0	0	13	0	0	0	0
OTU132	Proteobacteria	Gammaproteobacteria	Orbales	Orbaceae	Orbus	0.9798	Orbus hercynius	99	NR_116759	27	0	0	0	6	0	6	0	0	0	15	0	0
OTU90	Firmicutes	Bacilli	Lactobacillales	Leuconostocaceae	Leuconostoc	0.9735	Leuconostoc citreum	99	NR_074694	36	0	0	0	0	0	0	0	36	0	0	0	0
OTU80	Proteobacteria	Alphaproteobacteria	Rhizobiales	Methylobacteriaceae	Methylobacterium	0.9714	Methylobacterium rhodesianum	99	NR_041028	49	0	0	0	0	36	1	0	12	0	0	0	0
OTU114	Proteobacteria	Gammaproteobacteria	Oceanospirillales	Alcanivoracaceae	Alcanivorax	0.3804	Alcanivorax dieselolei	94	NR_074734	77	0	0	0	0	0	0	77	0	0	0	0	0
OTU70	Firmicutes	Clostridia	Clostridiales	Lachnospiraceae	Dorea	0.7119	Dorea formicigenerans	97	NR_044645	16	0	0	0	0	0	0	0	15	0	0	0	1
OTU86	Proteobacteria	Alphaproteobacteria	Rhizobiales	Rhizobiaceae	Rhizobium	0.9468	Rhizobium soli	99	NR_115996	41	0	0	0	0	0	0	41	0	0	0	0	0
OTU43	Proteobacteria	Betaproteobacteria	Burkholderiales	Comamonadaceae	Variovorax	0.8797	Variovorax paradoxus	99	NR_074654	79	0	0	0	0	0	0	79	0	0	0	0	0
OTU95	Proteobacteria	Alphaproteobacteria	Rhizobiales	Phyllobacteriaceae	Phyllobacterium	0.8126	Phyllobacterium myrsinacearum	99	NR_113874	4	3	0	0	0	0	0	0	0	0	1	0	0
OTU137	Proteobacteria	Gammaproteobacteria	Enterobacteriales	Enterobacteriaceae	Tatumella	0.4823	Tatumella punctata	97	NR_115873	2	0	0	0	1	0	1	0	0	0	0	0	0
OTU24	Proteobacteria	Gammaproteobacteria	Enterobacteriales	Enterobacteriaceae	Arsenophonus	0.9132	Arsenophonus nasoniae	98	NR_042811	456	59	0	0	0	335	0	14	16	3	29	0	0
OTU99	Bacteroidetes	Bacteroidia	Bacteroidales	Prevotellaceae	Prevotella	0.9756	Prevotella copri	98	NR_113411	47	0	0	0	0	0	0	0	28	19	0	0	0
OTU63	Firmicutes	Clostridia	Clostridiales	Clostridiales_Incertae_Sedis_XI	Anaerococcus	0.9756	Anaerococcus octavius	96	NR_026360	21	0	0	0	0	0	0	0	21	0	0	0	0
OTU136	Firmicutes	Clostridia	Clostridiales	Lachnospiraceae	Syntrophococcus	0.0788	Syntrophococcus sucromutans	90	NR_036869	1	0	0	0	0	0	0	0	0	0	1	0	0
OTU60	Proteobacteria	Gammaproteobacteria	Pseudomonadales	Pseudomonadaceae	Pseudomonas	0.9693	Pseudomonas mendocina	99	NR_074727	100	5	0	0	0	86	0	1	2	2	4	0	0
OTU112	Actinobacteria	Actinobacteria	Actinomycetales	Corynebacteriaceae	Corynebacterium	0.7119	Corynebacterium vitaeruminis	99	NR_121721	70	0	0	0	0	0	0	70	0	0	0	0	0
OTU31	Proteobacteria	Gammaproteobacteria	Oceanospirillales	Halomonadaceae	Carnimonas	0.7119	Carnimonas nigrificans	97	NR_029342	512	0	0	0	0	512	0	0	0	0	0	0	0
OTU133	Actinobacteria	Actinobacteria	Actinomycetales	Corynebacteriaceae	Corynebacterium	0.7119	Corynebacterium aquatimens	97	NR_108857	99	2	0	0	0	86	0	0	6	5	0	0	0
OTU84	Firmicutes	Bacilli	Bacillales	Planococcaceae	Lysinibacillus	0.779	Lysinibacillus fusiformis	99	NR_112569	20	0	0	0	0	20	0	0	0	0	0	0	0
OTU57	Proteobacteria	Betaproteobacteria	Burkholderiales	Burkholderiales_incertae_sedis	Aquabacterium	0.6448	Aquabacterium commune	97	NR_024875	126	0	0	0	0	0	0	34	14	78	0	0	0
OTU75	Firmicutes	Bacilli	Bacillales	Paenibacillaceae_1	Paenibacillus	0.9756	Paenibacillus illinoisensis	99	NR_115624	109	0	0	0	0	0	0	0	109	0	0	0	0
OTU78	Actinobacteria	Actinobacteria	Solirubrobacterales	Solirubrobacteraceae	Solirubrobacter	0.0788	Solirubrobacter ginsenosidimutans	90	NR_108192	22	0	0	0	0	0	0	0	22	0	0	0	0
OTU88	Firmicutes	Clostridia	Clostridiales	Clostridiales_Incertae_Sedis_XI	Anaerococcus	0.9468	Anaerococcus octavius	94	NR_026360	38	0	0	0	0	0	0	0	38	0	0	0	0
OTU98	Bacteroidetes	Sphingobacteriia	Sphingobacteriales	Chitinophagaceae	Sediminibacterium	0.2276	Sediminibacterium salmoneum	92	NR_114255	8	0	0	0	0	0	0	0	8	0	0	0	0
OTU85	Firmicutes	Clostridia	Clostridiales	Lachnospiraceae	Robinsoniella	0.0463	Eubacterium uniforme	90	NR_104842	15	0	0	0	0	0	0	0	15	0	0	0	0
OTU121	Proteobacteria	Gammaproteobacteria	Xanthomonadales	Sinobacteraceae	Nevskia	0.8797	Nevskia ramosa	98	NR_025269	52	0	0	0	0	0	0	0	52	0	0	0	0
OTU68	Firmicutes	Bacilli	Lactobacillales	Aerococcaceae	Abiotrophia	0.9756	Abiotrophia defectiva	98	NR_025863	32	0	0	0	0	0	0	0	9	23	0	0	0
OTU116	Firmicutes	Clostridia	Clostridiales	Clostridiales_Incertae_Sedis_XI	Parvimonas	0.9923	Parvimonas micra	97	NR_114338	18	0	0	0	0	0	0	0	18	0	0	0	0
OTU74	Actinobacteria	Actinobacteria	Actinomycetales	Nocardioidaceae	Nocardioides	0.7454	Nocardioides ganghwensis	97	NR_025776	33	0	0	0	0	0	0	0	33	0	0	0	0
OTU117	Proteobacteria	Betaproteobacteria	Burkholderiales	Burkholderiaceae	Cupriavidus	0.8126	Cupriavidus basilensis	99	NR_025138	10	0	0	0	0	0	0	0	10	0	0	0	0
OTU109	Actinobacteria	Actinobacteria	Solirubrobacterales	Solirubrobacteraceae	Solirubrobacter	0.0354	Solirubrobacter ginsenosidimutans	90	NR_108192	49	0	0	0	0	0	0	49	0	0	0	0	0
OTU45	Firmicutes	Bacilli	Bacillales	Bacillaceae_1	Domibacillus	0.7454	Domibacillus robiginosus	97	NR_108861	106	0	0	0	0	0	0	106	0	0	0	0	0
OTU44	Firmicutes	Erysipelotrichia	Erysipelotrichales	Erysipelotrichaceae	Erysipelothrix	0.068	Erysipelothrix inopinata	86	NR_025594	62	0	0	0	0	0	0	62	0	0	0	0	0
OTU36	Bacteroidetes	Bacteroidia	Bacteroidales	Prevotellaceae	Prevotella	0.9881	Prevotella denticola	98	NR_113101	131	0	0	0	0	0	0	131	0	0	0	0	0
OTU113	Proteobacteria	Betaproteobacteria	Burkholderiales	Oxalobacteraceae	Janthinobacterium	0.5332	Herminiimonas saxobsidens	97	NR_042610	32	0	0	0	0	0	0	32	0	0	0	0	0
										315619	41455	16641	64042	35018	5531	29147	12794	10332	4762	22287	46291	27319

## Sheet: Table S3
Supplementary Table S3. The variance inflation factors (VIFs)
Variable	VIF
AFB1	121.43
AFB2	129.27
lat	1915.78
lon	1334.95
JD	1.56
varr2	71.57
varr3	NA

## Sheet: Table S4
Supplementary Table S4. The list of samples, barcodes and biosamples and bioproject (SRA project no. SRP093442 in GenBank) accession numbers.
Sample	Barcode	Biosample	Bioproject	Refernce
S6AM2	CGTAACCA	SAMN05292311	PRJNA326764	Hubert et al. 2016b
S6AM5	CGTAAGAA	SAMN04299388	RJNA304944	Hubert et al. 2016b
S6AM6	CGTACCCA	SAMN04299390	RJNA304944	Hubert et al. 2016b
S6AM1	CGTAGGCT	SAMN05292312	PRJNA326764	Hubert et al. 2016b
H2AM2	CGTGGTCA	SAMN05292329	PRJNA326764	Hubert et al. 2016b
H2AM3	CGTTCACG	SAMN06011377	PRJNA353243	this study
H1AM2	CGTTTACT	SAMN06011378	PRJNA353243	this study
H1AM3	CGTTTCTA	SAMN06011379	PRJNA353243	this study
R14AM2	CTAACACA	SAMN06011380	PRJNA353243	this study
R14AM3	CTAACAGC	SAMN06011381	PRJNA353243	this study
Z45AM2	CTAAGAAC	SAMN06011382	PRJNA353243	this study
Z45AM3	CTAATCGC	SAMN06011383	PRJNA353243	this study
Z51AM1	CTAATGCA	SAMN05292325	PRJNA326764	Hubert et al. 2016b
Z51AM2	CTACACCT	SAMN06011384	PRJNA353243	this study
Z51AM3	CTACCAAG	SAMN06011385	PRJNA353243	this study
H1AMK	CTACGCTG	SAMN06011386	PRJNA353243	this study
H1AM1	CTACGCTT	SAMN05292329	PRJNA326764	Hubert et al. 2016b
H2AMK	CTACTCGC	SAMN06011387	PRJNA353243	this study
H2AM1	CTAGCTGG	SAMN05292328	PRJNA326764	Hubert et al. 2016b
R14AM1	CTAGGCAG	SAMN05292327	RJNA304944	this study
R14AMK	CTAGGCTA	SAMN06011388	PRJNA353243	this study
R10AMK	CTAGTGCT	SAMN06011389	PRJNA353243	this study
R10AM1	CTATAGTC	SAMN05292326	PRJNA326764	Hubert et al. 2016b
Z51AMK	CTATCTCG	SAMN06011390	PRJNA353243	this study
Z45AM1	CTATGTCA	SAMN05292324	PRJNA326764	Hubert et al. 2016b
Z45AMK	CTATTCAG	SAMN06011391	PRJNA353243	this study
Z706AM2	CTCGTGAT	SAMN06011392	PRJNA353243	this study
Z706AM3	CTCTAGCG	SAMN06011393	PRJNA353243	this study
Z706AMK2	CGTAGATA	SAMN06011394	PRJNA353243	this study
Z706AM1	CGTAGGCT	SAMN05299502	RJNA304944	Hubert et al. 2016a
Z706AMK1	CGTATTCA	SAMN06011395	PRJNA353243	this study
S6AM3	CGTCACAG	SAMN05292313	PRJNA326764	Hubert et al. 2016b
S6AM4	CGTCCAGG	SAMN05292314	PRJNA326764	Hubert et al. 2016b
H1AMK3	CTAACAGC	SAMN06011396	PRJNA353243	this study
H1AMK2	CTAAGAAC	SAMN06011397	PRJNA353243	this study
R10AM3	CTAATCGC	SAMN06011398	PRJNA353243	this study
R10AM2	CTAATGCA	SAMN06011399	PRJNA353243	this study
Z45AM4	CTACACCT	SAMN06011400	PRJNA353243	this study
H1AMK1	CTACCAAG	SAMN06011401	PRJNA353243	this study
H2AMK1	CTACGCTG	SAMN06011402	PRJNA353243	this study
